# Supplementary material for: Alternative splicing diversifies the skeletal muscle transcriptome during prolonged spaceflight
Source: Skelet Muscle. 2022 May 31;12:11. doi: 10.1186/s13395-022-00294-9 (PMC9153194; doi:10.1186/s13395-022-00294-9)
Supplement: Supplementary file 1 — Additional file 1. Complete list of DGE genes in the gastrocnemius. 120 genes were significantly differentially expressed across spaceflight in the gastrocnemius. Reported here are the gene symbol, log2 fold change (log2 FC), and FDR-adjusted p-value as reported by DeSeq2. Genes are ordered by significance of DGE as measured by FDR. [file 13395_2022_294_MOESM1_ESM.xlsx]

## Sheet: Sheet1
Gene	Log2(FC)	FDR
Mid1	1.2538	1.06716e-22
Myl2	-1.37108	2.12345e-18
Atp2a2	-0.916248	1.65053e-14
Myl3	-0.937661	2.99965e-14
Gm12254	2.86501	1.06995e-13
Acaa2	-0.722474	4.03085e-11
Fabp3	-0.918917	4.03085e-11
Idh2	-0.669761	2.64691e-10
Ech1	-0.65255	4.59568e-10
Ldhb	-0.68086	2.67332e-09
Atp5l	-1.05595	5.46072e-09
Dusp18	-1.37296	2.29821e-08
Rps27a	-0.772483	3.25944e-08
Gm48417	0.883207	1.06347e-07
Cyfip2	-1.0648	1.51908e-07
Chchd2	-0.677631	2.52907e-07
Bdh1	-2.11327	1.50156e-06
Rps13	-1.29122	1.50156e-06
Tnni1	-0.82943	1.63197e-06
Hspb7	-0.994988	2.94743e-06
Ccdc88c	0.712383	4.21404e-06
Cryab	-0.823312	4.30168e-06
Rps8	-0.768613	5.1803e-06
Rpl9	-0.602521	9.2511e-06
Myo5c	0.601495	1.15688e-05
Ccnb1ip1	0.852141	1.28034e-05
Zdhhc23	-1.20391	1.81175e-05
Myoz2	-0.802693	2.14188e-05
Hadhb	-0.585745	2.31349e-05
Hmcn1	0.888133	3.5034e-05
Pcp4l1	-1.0645	4.4534e-05
Atp5g2	-1.86117	4.54719e-05
Rps15a	-0.71576	5.60783e-05
Hmga1	1.15984	6.85859e-05
AC149090.1	0.591647	6.95348e-05
Myom3	-0.926656	6.95348e-05
Tnnc1	-0.594927	8.0995e-05
Nav2	0.591339	9.5103e-05
Dusp7	-0.908798	0.00012925
H2afz	-1.05661	0.00014976
Prdx2	-0.711187	0.00014976
Fblim1	0.998732	0.000162968
Peg3	0.921944	0.000173759
Slc16a1	-0.596167	0.00017991
Sox4	1.5392	0.000186575
Rpl24	-0.945604	0.000224075
Ugp2	-0.633086	0.000313276
Myl12a	-0.82019	0.000319469
Hist1h2be	-0.941778	0.000349487
Nipa2	-0.675467	0.000375921
Rps20	-0.608527	0.0003884
Uqcrfs1	-0.59029	0.000456376
Pgk1	-0.817645	0.000474913
Gm28635	1.09583	0.000476746
Gm7329	0.95937	0.000596868
Agbl1	0.630246	0.000643812
Gm3272	-0.965299	0.000652228
Hspa1l	-0.687876	0.000821575
Vcp-rs	1.137	0.000821575
Actn2	-0.608757	0.000908532
Rpl37a	-0.678601	0.00110673
Snx30	0.916164	0.0012673
Col24a1	0.676722	0.0014907
Rps6	-0.642959	0.0016265
Eif1	-0.588172	0.00165447
Fndc5	-0.664844	0.00176845
Gm21596	0.848946	0.00291904
Rpl22l1	-0.936644	0.003144
Gm5898	0.818756	0.00376926
Rpl27	-0.950244	0.00400367
Tcta	-0.833162	0.00435262
Gm10563	0.906756	0.00505463
Gm5421	-0.718665	0.00505463
Armcx4	-0.66341	0.00512524
Nudt7	-0.65168	0.0051451
Pla2g12a	-0.588127	0.0051451
Nipal1	-1.14618	0.00547376
Med28	-0.628229	0.00638049
Gm13772	0.855024	0.00698993
Gm10053	-0.712211	0.00706913
Zfp503	-0.608657	0.00796541
Abhd18	-0.683709	0.00805895
Gm48583	0.976333	0.00805895
Slc25a34	-0.723514	0.0080736
Homer2	-0.673125	0.00858406
Auts2	0.68564	0.00920094
Rpl39	-0.648737	0.0105495
Gsg1l	0.786751	0.0111038
Gm42857	-0.618496	0.0143833
Gm10557	0.886992	0.0147245
Klhl34	-0.681168	0.0161048
Mndal	0.586685	0.0163105
Lamtor5	-0.605059	0.0193606
Brpf3	0.627625	0.0194257
Pitpnm3	0.699131	0.0197597
Rab5if	-0.619618	0.0197597
Ctnnd2	0.841354	0.0199691
Arhgap19	0.628683	0.0215023
Ppara	-0.716555	0.0221012
Igsf11	0.93693	0.0224056
Epb41l4b	0.644437	0.0281704
Gm21961	1.00298	0.0301881
Yipf4	-0.782455	0.0308831
Gm4617	0.746184	0.0313097
Oaz1	-0.597215	0.0316895
Timm50	-0.650391	0.0318443
Slc1a3	0.60088	0.0345906
Slc9b2	0.635934	0.0374006
Kansl2-ps	0.594726	0.0381857
Tceal7	-0.835101	0.0381947
Chrna10	-0.657817	0.0389386
Mrps33	-0.626362	0.0391164
Agpat2	-0.663554	0.04122
Gm13341	0.620157	0.0446495
Chac1	-0.686813	0.0453771
Gm42417	2.67586	0.0463162
Gm8430	0.757512	0.0463184
Tmem230	-0.592249	0.0465218
Rpl10a-ps1	5.15719	0.0479306
Odc1	-0.655611	0.0481241
