# Supplementary material for: Alternative splicing diversifies the skeletal muscle transcriptome during prolonged spaceflight
Source: Skelet Muscle. 2022 May 31;12:11. doi: 10.1186/s13395-022-00294-9 (PMC9153194; doi:10.1186/s13395-022-00294-9)
Supplement: Supplementary file 2 — Additional file 2. Complete list of DGE genes in the quadriceps. 70 genes were significantly differentially expressed across spaceflight in the quadriceps. Reported here are the gene symbol, log2 fold change (log2 FC), and FDR-adjusted p-value as reported by DeSeq2. Genes are ordered by significance of DGE as measured by FDR. [file 13395_2022_294_MOESM2_ESM.xlsx]

## Sheet: Sheet1
Gene	Log2(FC)	FDR
Rpl31-ps8	9.73625	2.63649e-10
Gm5537	0.694459	2.88347e-09
Atp5g2	-1.36551	1.12551e-07
Peg3	1.04588	4.6478e-07
Mid1	1.41617	1.13334e-06
Agpat2	-1.72734	1.47874e-06
Cyfip2	-1.17693	4.82138e-06
Grem2	1.9154	4.82138e-06
Pgk1	-0.628311	4.82138e-06
Cidec	-1.56563	8.50754e-06
Nr4a3	1.28532	1.08831e-05
Rpl37a	-0.66853	3.11933e-05
Gm15501	1.23052	4.07755e-05
Acsl1	-0.596456	5.83639e-05
Rps15a-ps5	-1.76297	5.83639e-05
Mpp3	0.720974	0.000125676
Nav2	0.625575	0.000293527
Mgst1	-1.31942	0.000326226
Arxes2	-2.64249	0.000399506
Insig1	-1.1296	0.00121138
Retn	-1.62334	0.00121138
Rpl24	-0.735119	0.00121138
Hspb7	-0.862529	0.00155207
Cnih4	-0.702254	0.00156614
Fabp3	-0.677114	0.00156614
Sbk3	2.19055	0.00156614
Ankrd1	-1.55198	0.00170625
Ephx2	-0.630345	0.00214117
Nat8l	-2.37642	0.00252101
Cfd	-1.16984	0.0033372
Fabp4	-0.766511	0.00475207
Cebpa	-1.55116	0.00478169
Plin1	-1.32455	0.0057253
Acaca	-0.867851	0.00627433
Cyp2e1	-1.20039	0.00627433
Dbndd2	-0.93302	0.00627433
Glrb	1.02023	0.00627433
Slc25a1	-1.48623	0.00655549
Slc7a10	-1.38417	0.00896033
Agbl1	0.608614	0.00966412
Llgl2	-1.04756	0.00966412
Pdzd7	0.907275	0.00966412
Sh3rf2	0.622775	0.00966412
Dpp6	1.32454	0.0106028
Micos13	-0.684664	0.0114729
Prkar2b	-1.78874	0.0127345
Sik1	0.686771	0.0132021
Sap18	-0.650435	0.0143668
Adipoq	-1.24265	0.0144178
Mrps24	-0.683765	0.0145753
Adrb3	-1.38135	0.0164586
Bdh1	-1.21481	0.02177
Ccnb1ip1	0.614927	0.022291
Enox2	0.69014	0.022291
Ypel5	0.809306	0.0235774
Pigp	-0.594083	0.0282088
Gm11966	0.796404	0.0282288
Mmd	-0.781588	0.0293169
Lgals12	-1.50148	0.0315405
Coro7	0.656679	0.0317266
Cyp26b1	-1.22038	0.0320828
H2afz	-0.663611	0.0323926
Atf3	1.09097	0.0336724
Lin54	-0.818512	0.0352749
Pgam1	-0.651163	0.0353679
Gpt2	0.694997	0.0356713
Slc23a2	-0.909465	0.0372644
Gm5905	-0.598036	0.0379647
Nagpa	-1.12993	0.0435055
Npr3	-0.906481	0.0479699
