# Supplementary material for: Alternative splicing diversifies the skeletal muscle transcriptome during prolonged spaceflight
Source: Skelet Muscle. 2022 May 31;12:11. doi: 10.1186/s13395-022-00294-9 (PMC9153194; doi:10.1186/s13395-022-00294-9)
Supplement: Supplementary file 3 — Additional file 3. Complete list of DAS events in the gastrocnemius. 159 DAS events in 72 genes were identified across spaceflight in the gastrocnemius. Reported here are the gene symbol, event type (SE, skipped exon; MXE, mutually exclusive exons), △PSI (change in percent spliced in of a specific exon), FDR-adjusted p-value as reported by rMATS-turbo, and genome coordinates. Events are ordered first by gene symbol in alphabetical order and then by significance of DAS as measured by FDR. [file 13395_2022_294_MOESM3_ESM.xlsx]

## Sheet: Sheet1
Gene	Event Type	△PSI	FDR	Coorindates
Abcc9	SE	0.156	0.0355929	chr6:142593966-142594142|-|142590503|142594708
Ablim1	SE	-0.093	0.0492231	chr19:57077413-57077497|-|57068937|57079812
Ablim2	MXE	0.215	0.0419526	chr5:35866704-35866766:35873169-35873224|+|35857964|35874632
Agbl1	MXE	-0.252	0.0210471	chr7:76385478-76385516:76409149-76409358|+|76335324|76413525
Akap9	SE	-0.24	0.0034602	chr5:4044798-4044978|+|4044070|4045897
Ank2	SE	-0.145	0.0117999	chr3:126926802-126926894|-|126923971|126928664
Ankrd13c	MXE	-0.201	0.0177838	chr3:157994596-157994758:157999656-157999736|+|157991812|158001073
Arhgef1	SE	-0.243	0.0286925	chr7:24918519-24919351|+|24918000|24919630
Ash2l	MXE	0.276	0.0364651	chr8:25828765-25828859:25831272-25831348|-|25827391|25832639
Azi2	SE	-0.216	0.0014183	chr9:118049896-118049996|+|118049435|118051353
Bag6	SE	0.176	0.0195744	chr17:35142497-35142605|+|35142384|35142726
Bin1	SE	0.19	0.0034602	chr18:32426223-32426352|+|32424967|32431982
Bin1	MXE	0.133	0.00593583	chr18:32426223-32426352:32431670-32431742|+|32424967|32431982
Btrc	MXE	0.156	0.00432395	chr19:45456532-45456610:45471014-45471104|+|45423240|45502931
Cacnb1	SE	-0.055	0.0492231	chr11:98011342-98011497|-|98010646|98011865
Cct7	MXE	0.122	0.0226805	chr6:85459941-85460048:85461086-85461170|+|85459268|85461507
Chd2	SE	-0.116	0.0109482	chr7:73507805-73507913|-|73505128|73514089
Chtop	SE	0.178	0.0238075	chr3:90502115-90502253|-|90500107|90503095
Col11a2	MXE	0.262	0.0157911	chr17:34045770-34045848:34047097-34047277|+|34045010|34049618
Dmtf1	MXE	-0.224	0.011824	chr5:9137125-9137240:9140385-9140480|-|9136142|9148899
Eif4g1	MXE	0.091	0.0155862	chr16:20673598-20673655:20673867-20673961|+|20672876|20674227
Exoc6b	MXE	0.085	0.0391745	chr6:85004988-85005036:85011317-85011483|-|85003285|85069295
Fam13b	SE	-0.194	0.011881	chr18:34448025-34448121|-|34445615|34448367
Gak	SE	-0.188	0.0221118	chr5:108584231-108584378|-|108583149|108585340
Gigyf2	SE	0.3	0.00102247	chr1:87378971-87379083|+|87374111|87403666
Gigyf2	SE	0.177	0.0123789	chr1:87379967-87380008|+|87374111|87403666
Hexa	SE	0.109	0.0170422	chr9:59562295-59562368|+|59562026|59562866
Kcnma1	SE	-0.093	0.0492231	chr14:23390920-23391007|-|23386353|23435949
Ktn1	SE	-0.114	0.0209069	chr14:47734154-47734264|+|47733322|47736099
Lrrfip2	SE	-0.177	0.0186176	chr9:111170255-111170324|+|111161389|111173080
Mbnl1	SE	0.187	0.00262706	chr3:60621422-60621458|+|60615773|60622145
Mbnl1	MXE	0.056	0.0207927	chr3:60621422-60621458:60622145-60622240|+|60615773|60625123
Mef2c	SE	0.07	0.0113241	chr13:83625264-83625408|+|83592981|83633054
Mff	MXE	0.097	0.0207927	chr1:82741817-82741976:82745523-82745556|+|82735507|82747082
Mical2	MXE	0.068	0.0252118	chr7:112334937-112335156:112336848-112336974|+|112333954|112345245
Mrps18c	SE	-0.279	0.0244703	chr5:100803052-100803110|+|100801991|100803969
Msi2	MXE	-0.118	0.0174121	chr11:88347052-88347125:88348783-88348938|-|88344660|88366784
Msi2	MXE	-0.101	0.0226818	chr11:88347052-88347125:88348783-88348992|-|88344660|88366784
Mtdh	SE	0.086	0.0342342	chr15:34116310-34116376|+|34114975|34117879
Mtdh	MXE	0.117	0.0344682	chr15:34114798-34114975:34116310-34116376|+|34114108|34117879
Mycbp2	SE	0.135	0.0234873	chr14:103269357-103269465|-|103262821|103275788
Nbr1	SE	-0.187	0.00187109	chr11:101577193-101577251|+|101576409|101580584
Nbr1	SE	-0.095	0.0034602	chr11:101577931-101578037|+|101576409|101580584
Neb	MXE	-0.167	3.35938e-10	chr2:52151363-52151456:52154569-52154662|-|52150629|52156354
Neb	MXE	0.066	1.19753e-09	chr2:52188682-52188787:52189598-52189703|-|52187515|52189853
Neb	MXE	0.064	1.22411e-09	chr2:52185270-52185375:52186011-52186116|-|52183836|52187410
Neb	MXE	-0.132	5.5185e-07	chr2:52160655-52160748:52161370-52161475|-|52149697|52162067
Neb	MXE	0.207	1.06592e-06	chr2:52153682-52153775:52157290-52157383|-|52153148|52157831
Neb	SE	-0.12	2.88071e-06	chr2:52161370-52161475|-|52160748|52162067
Neb	SE	-0.353	3.0523e-06	chr2:52153682-52153775|-|52153148|52157290
Neb	MXE	0.199	3.78597e-05	chr2:52156354-52156447:52157831-52157924|-|52154662|52159476
Neb	MXE	-0.115	0.000212846	chr2:52150536-52150629:52150966-52151059|-|52149697|52151363
Neb	MXE	0.086	0.00091945	chr2:52292800-52292905:52293627-52293726|-|52292720|52295290
Neb	SE	-0.192	0.0013544	chr2:52185270-52185375|-|52183836|52186011
Neb	SE	-0.146	0.00141367	chr2:52150966-52151059|-|52149697|52151363
Neb	MXE	0.077	0.00157626	chr2:52151363-52151456:52153055-52153148|-|52151059|52157290
Neb	MXE	-0.107	0.0027967	chr2:52150536-52150629:52153682-52153775|-|52149697|52154569
Neb	SE	-0.094	0.0034602	chr2:52153055-52153148|-|52151456|52159476
Neb	MXE	0.144	0.00497629	chr2:52156354-52156447:52157290-52157383|-|52154662|52157831
Neb	SE	-0.222	0.0108811	chr2:52153682-52153775|-|52153148|52157831
Neb	SE	-0.071	0.0142594	chr2:52163936-52164050|-|52163009|52164591
Neb	MXE	-0.052	0.0303833	chr2:52271298-52271610:52272859-52272967|-|52271177|52273884
Neb	SE	-0.089	0.0342342	chr2:52165166-52165277|-|52164702|52167559
Obscn	SE	0.121	0.00126184	chr11:59015435-59015478|-|59010536|59020456
Obscn	MXE	0.089	0.0177838	chr11:59061423-59061687:59062030-59062294|-|59056224|59062646
Obscn	MXE	-0.089	0.0330283	chr11:59062646-59062910:59064186-59064450|-|59062294|59067065
Obscn	SE	0.103	0.0366466	chr11:59062030-59062294|-|59061687|59062646
Obscn	MXE	-0.076	0.0419526	chr11:59053573-59053837:59067065-59067329|-|59052711|59067582
Pabpc4	SE	-0.098	0.0130696	chr4:123295749-123295836|+|123295321|123295929
Pcnx	SE	-0.262	0.0337656	chr12:81928241-81928374|+|81919380|81946930
Pcyt2	SE	-0.203	0.0170422	chr11:120612845-120613083|-|120612601|120613378
Pcyt2	SE	-0.199	0.0170422	chr11:120613029-120613083|-|120612601|120613378
Pdlim7	MXE	0.09	9.26157e-05	chr13:55507863-55507880:55508207-55508326|-|55507624|55508779
Pdlim7	SE	0.072	0.023569	chr13:55508207-55508326|-|55507880|55508779
Phka1	SE	0.152	0.0123789	chrX:102557095-102557272|-|102555617|102559564
Phka1	MXE	-0.082	0.0174121	chrX:102586076-102586211:102592626-102592705|-|102575074|102597401
Phkg1	MXE	-0.09	0.0202235	chr5:129869460-129869526:129873215-129873270|-|129867025|129873668
Pibf1	SE	-0.139	0.0103874	chr14:99105168-99105269|+|99101301|99107298
Ppp6r2	SE	-0.111	0.0170422	chr15:89246257-89246340|+|89243459|89253018
Prxl2c	SE	-0.302	0.00476732	chr13:64309092-64309146|-|64308927|64312266
Rab6a	SE	0.264	0.0170422	chr7:100629837-100629943|+|100629771|100631741
Rbfox1	SE	0.081	0.0337656	chr16:7363864-7363904|+|7353064|7369800
Rnf14	SE	-0.147	0.0366972	chr18:38298308-38298395|+|38296798|38299753
Rprd1b	MXE	-0.118	0.046383	chr2:158058651-158058827:158070560-158070656|+|158050213|158074929
Ryr1	SE	0.088	0.000324478	chr7:29056233-29056248|-|29055059|29056923
Selenow	MXE	0.05	0.0339696	chr7:15920042-15920117:15920304-15920358|-|15919946|15920448
Sema6c	MXE	-0.224	0.0447907	chr3:95168298-95168389:95168586-95168706|+|95168100|95168808
Slc25a3	MXE	-0.132	0.0357432	chr10:91121921-91122043:91122107-91122331|-|91119706|91123557
Slmap	SE	-0.178	0.0258503	chr14:26459409-26459460|-|26453600|26459903
Sorbs1	SE	-0.384	0.0033119	chr19:40340044-40340146|-|40337035|40344355
Sorbs1	SE	-0.355	0.00446639	chr19:40340684-40340750|-|40337035|40344355
Sorbs2	MXE	0.257	0.0120123	chr8:45782801-45782960:45785268-45785325|+|45775703|45789975
Sorbs2	MXE	0.123	0.0149408	chr8:45783542-45783626:45785268-45785325|+|45782960|45789975
Stag1	SE	0.209	0.00486569	chr9:100757689-100757786|+|100738142|100776755
Tacc2	SE	-0.077	0.0103874	chr7:130663015-130663141|+|130627499|130674601
Tatdn1	SE	0.159	0.0195874	chr15:58916276-58916362|-|58916192|58921139
Tnnt3	MXE	-0.088	1.14866e-09	chr7:142511464-142511542:142512035-142512149|+|142511373|142512255
Tnnt3	SE	-0.119	7.55311e-06	chr7:142505515-142505530|+|142504065|142508334
Tnnt3	MXE	0.115	0.00100688	chr7:142504047-142504065:142505515-142505530|+|142502757|142508334
Tnnt3	SE	-0.122	0.00102247	chr7:142505287-142505299|+|142504065|142508334
Tnnt3	SE	-0.053	0.00111606	chr7:142507749-142507788|+|142504065|142508334
Tnnt3	SE	-0.063	0.0034602	chr7:142514325-142514366|+|142513705|142515775
Tnnt3	SE	-0.101	0.00486569	chr7:142505287-142505299|+|142502757|142505515
Tnnt3	MXE	0.103	0.00487248	chr7:142505287-142505299:142505515-142505530|+|142502757|142508334
Tnnt3	SE	-0.084	0.0134195	chr7:142504249-142504264|+|142504065|142508334
Tnnt3	MXE	0.07	0.0339696	chr7:142504249-142504264:142505515-142505530|+|142504065|142508334
Tnpo3	MXE	0.257	0.0291176	chr6:29579520-29579696:29582165-29582309|-|29578601|29586037
Trdn	MXE	-0.05	0.0207927	chr10:33158245-33158278:33175768-33175828|+|33157174|33183953
Trdn	MXE	-0.087	0.0447907	chr10:33399094-33399145:33437717-33437747|+|33398431|33438791
Ttn	MXE	0.225	0	chr2:76831787-76831874:76840232-76840313|-|76827078|76841089
Ttn	MXE	0.21	0	chr2:76831787-76831874:76847724-76847808|-|76827078|76850569
Ttn	MXE	0.308	0	chr2:76831787-76831874:76850305-76850380|-|76827078|76850569
Ttn	MXE	0.201	0	chr2:76831787-76831874:76853850-76853928|-|76827078|76854149
Ttn	MXE	0.259	0	chr2:76831787-76831874:76854149-76854218|-|76827078|76854386
Ttn	MXE	-0.219	0	chr2:76826074-76826152:76826994-76827078|-|76822564|76831787
Ttn	MXE	-0.101	8.28775e-12	chr2:76817788-76817863:76818735-76818816|-|76817075|76821115
Ttn	SE	-0.094	2.20948e-11	chr2:76818735-76818816|-|76817863|76821115
Ttn	MXE	0.063	1.2095e-10	chr2:76848816-76849071:76850305-76850380|-|76848642|76850569
Ttn	MXE	0.142	1.2095e-10	chr2:76856802-76856904:76857154-76857229|-|76856366|76857396
Ttn	SE	0.264	9.41829e-10	chr2:76827482-76827560|-|76827078|76831787
Ttn	MXE	0.139	1.60349e-08	chr2:76849256-76849334:76850305-76850380|-|76849071|76850569
Ttn	MXE	0.106	4.09165e-08	chr2:76857154-76857229:76857396-76857474|-|76856904|76857609
Ttn	SE	-0.106	8.19007e-08	chr2:76818735-76818816|-|76817075|76821115
Ttn	MXE	0.126	1.13961e-07	chr2:76848558-76848642:76850305-76850380|-|76848356|76850569
Ttn	MXE	0.207	2.58946e-07	chr2:76831787-76831874:76847387-76847471|-|76827078|76847724
Ttn	SE	-0.071	3.80932e-07	chr2:76705669-76705972|-|76705329|76706439
Ttn	MXE	0.148	3.31683e-06	chr2:76831787-76831874:76847112-76847196|-|76827078|76847387
Ttn	MXE	0.106	5.56309e-05	chr2:76848558-76848642:76857154-76857229|-|76848356|76857396
Ttn	MXE	0.073	0.000306745	chr2:76847724-76847808:76850569-76850644|-|76847471|76851554
Ttn	MXE	-0.064	0.000388443	chr2:76856264-76856366:76856802-76856904|-|76854467|76857154
Ttn	MXE	0.098	0.00087358	chr2:76847724-76847808:76850305-76850380|-|76847471|76850569
Ttn	MXE	-0.088	0.00107897	chr2:76841533-76841626:76847387-76847471|-|76841389|76847724
Ttn	MXE	-0.082	0.0014825	chr2:76817788-76817863:76821115-76821184|-|76817075|76822450
Ttn	MXE	0.065	0.00196083	chr2:76848558-76848642:76853850-76853928|-|76848356|76854149
Ttn	MXE	0.063	0.00319169	chr2:76849256-76849334:76849994-76850087|-|76849071|76850305
Ttn	MXE	0.092	0.00319169	chr2:76849994-76850087:76850305-76850380|-|76849334|76850569
Ttn	SE	-0.082	0.00431778	chr2:76838568-76838643|-|76831874|76838811
Ttn	MXE	0.075	0.00820332	chr2:76852833-76852917:76857154-76857229|-|76852137|76857396
Ttn	SE	-0.09	0.0103874	chr2:76854386-76854467|-|76852137|76857396
Ttn	MXE	0.056	0.0105009	chr2:76964474-76964612:76965776-76965914|-|76955088|76967053
Ttn	MXE	0.073	0.0123114	chr2:76862349-76862427:76862799-76862859|-|76862189|76863273
Ttn	MXE	0.064	0.0133426	chr2:76894623-76894902:76901840-76902122|-|76894423|76903062
Ttn	MXE	-0.058	0.0141141	chr2:76859459-76859546:76862111-76862189|-|76857987|76862349
Ttn	MXE	-0.054	0.0174121	chr2:76848278-76848356:76853604-76853688|-|76847808|76853850
Ttn	SE	-0.108	0.0195874	chr2:76842770-76842848|-|76831874|76843375
Ttn	SE	-0.111	0.0196351	chr2:76844204-76844279|-|76831874|76852833
Ttn	MXE	-0.056	0.0207927	chr2:76895141-76895429:76895532-76895811|-|76894902|76895923
Ttn	MXE	0.063	0.0214319	chr2:76848558-76848642:76849994-76850087|-|76848356|76850305
Ttn	MXE	-0.053	0.0226165	chr2:76890464-76890743:76890906-76891194|-|76890372|76891311
Ttn	SE	0.079	0.0231975	chr2:76901840-76902122|-|76894423|76903062
Ttn	MXE	0.082	0.046383	chr2:76964474-76964612:76965090-76965228|-|76955088|76965776
Ttn	MXE	0.054	0.0465052	chr2:76847724-76847808:76853154-76853238|-|76847471|76853604
Ubap1	MXE	-0.266	0.0344682	chr4:41378946-41379870:41387174-41387357|+|41371849|41388095
Usf3	SE	-0.184	0.00868663	chr16:44199112-44199167|+|44199021|44200613
Usf3	SE	-0.193	0.0102892	chr16:44199118-44199167|+|44199021|44200613
Usp47	MXE	0.102	0.00542987	chr7:112080171-112080231:112082429-112082561|+|112077959|112083087
Xirp2	MXE	-0.121	2.72499e-05	chr2:67507908-67517173:67519219-67519353|+|67507180|67524771
Zfp280d	SE	0.368	0.00262706	chr9:72309251-72309406|+|72308068|72312077
Zfp512b	SE	0.206	0.0146544	chr2:181590469-181590612|-|181590181|181590859
