# Supplementary material for: Alternative splicing diversifies the skeletal muscle transcriptome during prolonged spaceflight
Source: Skelet Muscle. 2022 May 31;12:11. doi: 10.1186/s13395-022-00294-9 (PMC9153194; doi:10.1186/s13395-022-00294-9)
Supplement: Supplementary file 4 — Additional file 4. Complete list of DAS events in the quadriceps. 285 DAS events in 180 genes were identified across spaceflight in the quadriceps. Reported here are the gene symbol, event type (SE, skipped exon; MXE, mutually exclusive exons), △PSI (change in percent spliced in of a specific exon), FDR-adjusted p-value as reported by rMATS-turbo, and genome coordinates. Events are ordered first by gene symbol in alphabetical order and then by significance of DAS as measured by FDR. [file 13395_2022_294_MOESM4_ESM.xlsx]

## Sheet: Sheet1
Gene	Event Type	△PSI	FDR	Coorindates
Aamdc	SE	-0.203	0.00263859	chr7:97558130-97558226|-|97550741|97565150
Abi1	SE	0.176	0.0312537	chr2:22950183-22950270|-|22946761|22953434
Ablim2	SE	-0.2	0.00435134	chr5:35873169-35873224|+|35857964|35874632
Ablim2	SE	-0.201	0.0045026	chr5:35866704-35866766|+|35857964|35874632
Add1	SE	-0.332	0.000462293	chr5:34620831-34620918|+|34620134|34625278
Adsl	MXE	0.127	0.0421719	chr15:80955619-80955664:80956212-80956292|+|80952400|80960394
Ank2	SE	0.093	0.0161483	chr3:126926802-126926894|-|126923971|126928664
Ankrd11	SE	-0.208	0.018223	chr8:122900601-122900698|-|122900149|122908667
Ankrd17	SE	0.375	0.000580581	chr5:90282850-90283603|-|90278388|90285040
Ano5	SE	-0.055	0.0478233	chr7:51587637-51587816|+|51585528|51593623
Ap3b1	MXE	0.241	0.00656051	chr13:94501917-94502024:94528164-94528396|+|94493741|94531981
Apc	MXE	0.079	0.0216402	chr18:34279268-34279352:34289837-34289942|+|34276677|34296030
Aplp2	SE	-0.219	0.000204069	chr9:31167560-31167728|-|31164673|31168707
App	SE	0.088	0.0455324	chr16:85043575-85043743|-|85030365|85056323
Arhgap10	MXE	-0.352	0.0231813	chr8:77365085-77365160:77382724-77382790|-|77358634|77384750
Arhgef6	MXE	0.289	0.0204742	chrX:57241805-57241826:57243389-57243515|-|57240687|57244604
Art3	SE	0.068	0.000418847	chr5:92405942-92405979|+|92404866|92409269
Art3	SE	0.06	0.0045026	chr5:92405943-92405979|+|92404866|92409269
Baz2b	SE	0.117	0.023168	chr2:59906915-59907051|-|59903305|59907438
Cacna2d1	SE	-0.072	0.0213165	chr5:16341989-16342010|+|16340783|16342682
Camk2g	SE	0.097	0.0154531	chr14:20764860-20764955|-|20764268|20765395
Capn3	SE	0.077	0.00753567	chr2:120501210-120501324|+|120498985|120502102
Cast	SE	0.253	0.00054415	chr13:74748804-74748861|-|74748243|74754310
Cct4	MXE	-0.264	0.00536396	chr11:22994297-22994387:22995929-22996038|+|22993319|22996314
Cct7	MXE	0.132	0.0212908	chr6:85459941-85460048:85461086-85461170|+|85459268|85461507
Cdk11b	SE	0.182	0.00625668	chr4:155634088-155634225|+|155630332|155638519
Clasp1	SE	0.195	0.00103353	chr1:118512174-118512222|+|118510376|118521826
Clasp1	SE	0.139	0.0136072	chr1:118555284-118555386|+|118552156|118559985
Clip1	SE	-0.098	0.00602649	chr5:123581591-123581597|-|123580124|123582719
Clk3	SE	0.178	0.00508313	chr9:57758626-57758723|-|57758350|57760823
Cluh	SE	-0.119	0.020947	chr11:74665692-74665777|+|74665426|74665922
Crebl2	SE	0.417	0.00760514	chr6:134851079-134851224|+|134849300|134852277
Crim1	SE	-0.143	0.0147577	chr17:78302986-78303108|+|78281366|78313123
Csnk1d	SE	0.202	0.00288301	chr11:120964947-120965010|-|120963906|120967994
Csnk1g3	SE	0.284	0.0312537	chr18:53936852-53936948|+|53933545|53948047
Ctdsp1	SE	-0.281	0.00183154	chr1:74393796-74393901|+|74393426|74394018
Ctnnd1	SE	-0.104	0.023239	chr2:84626019-84626137|-|84624558|84650405
Cyld	SE	-0.082	0.0136072	chr8:88718289-88718298|+|88709996|88719297
Czib	MXE	0.253	0.0189071	chr4:107891464-107891521:107891954-107892036|+|107890202|107892221
D5Ertd579e	SE	0.052	0.0349934	chr5:36604510-36604608|-|36602803|36607937
Dcaf6	SE	0.114	0.0045026	chr1:165374061-165374235|-|165367505|165388657
Dctn2	SE	-0.098	0.00834978	chr10:127277254-127277320|+|127276849|127277486
Dido1	SE	0.085	0.0333592	chr2:180690521-180690633|-|180689655|180691863
Dkk3	SE	0.056	0.0274548	chr7:112148960-112149044|-|112121682|112150610
Dmtf1	MXE	0.114	0.0408207	chr5:9137125-9137240:9140385-9140480|-|9136142|9148899
Dnm1l	SE	0.452	0.00171644	chr16:16318444-16318477|-|16316778|16319451
Dnm1l	SE	0.066	0.0305237	chr16:16332000-16332132|-|16330009|16333828
Dnm2	MXE	0.163	0.00804123	chr9:21478898-21479037:21480406-21480545|+|21478348|21481332
Dpf2	SE	0.113	0.0230945	chr19:5903730-5903772|-|5902768|5904239
Drosha	SE	-0.308	1.64512e-05	chr15:12907323-12907394|+|12905701|12912510
Dysf	SE	-0.08	0.0254412	chr6:84064470-84064563|+|84063435|84064875
Eif4enif1	SE	-0.357	1.64512e-05	chr11:3233987-3234059|+|3230101|3234461
Eif4g3	SE	-0.359	0.00678743	chr4:138087532-138087565|+|138082988|138096751
Eif4g3	SE	-0.191	0.021905	chr4:138120348-138120454|+|138105436|138125809
Eif4g3	SE	-0.17	0.0250236	chr4:138120345-138120454|+|138105436|138125809
Eif4g3	SE	-0.062	0.029016	chr4:138103314-138103412|+|138097359|138105313
Eif4h	SE	-0.194	1.40068e-06	chr5:134624440-134624500|-|134622086|134625365
Epn1	SE	0.104	0.000726224	chr7:5093311-5093386|+|5092965|5093898
Erc1	SE	0.14	0.000216423	chr6:119734080-119734092|-|119722308|119743287
Etl4	SE	-0.386	0.018616	chr2:20805584-20805662|+|20798783|20807901
Exoc6b	MXE	0.088	0.0272373	chr6:85004988-85005036:85011317-85011483|-|85003285|85069295
Fbxw11	SE	0.073	0.0482794	chr11:32722054-32722145|+|32720658|32731335
Fez2	SE	-0.26	0.0349736	chr17:78386990-78387071|-|78384819|78400629
Fip1l1	SE	0.099	0.0463015	chr5:74547106-74547175|+|74546825|74557039
Fnip1	SE	-0.194	0.00144534	chr11:54487711-54487795|+|54482586|54489268
Gapvd1	SE	0.21	0.0356609	chr2:34722937-34723018|-|34720728|34725042
Gfm2	SE	0.171	0.00587664	chr13:97160086-97160167|+|97155600|97161018
Gpatch11	SE	-0.143	0.0164324	chr17:78836793-78836920|+|78835678|78837830
Gphn	SE	-0.136	0.0412565	chr12:78493949-78494057|+|78492310|78504616
Hnrnpd	SE	-0.196	0.00304809	chr5:99963730-99963877|-|99962612|99963983
Hnrnph1	SE	-0.069	0.041807	chr11:50381458-50381597|+|50379964|50382536
Hsf1	SE	0.165	0.0309938	chr15:76500130-76500196|+|76500053|76500266
Huwe1	SE	0.132	0.0149274	chrX:151859454-151859688|+|151857913|151860166
Ifi203	SE	-0.168	0.0153846	chr1:173923948-173924137|-|173922604|173926805
Irak1	SE	-0.116	0.0136072	chrX:74021848-74021963|-|74021061|74022184
Irf2	MXE	-0.056	0.046684	chr8:46807704-46807751:46818790-46818908|+|46807398|46837673
Isca2	SE	-0.215	0.00191723	chr12:84773792-84773908|+|84773677|84774542
Kdm3b	SE	0.213	0.000211614	chr18:34803449-34804049|+|34799359|34808240
Kif1b	SE	0.091	0.0202762	chr4:149220541-149220790|-|149215025|149222226
Kif21a	SE	0.331	0.00889974	chr15:90948323-90948338|-|90943901|90949005
Kif21a	MXE	0.344	0.0172839	chr15:90949005-90949044:90952710-90952818|-|90943901|90956294
Limd1	SE	0.163	0.0148884	chr9:123500130-123500232|+|123480621|123510507
Lrrfip1	SE	-0.079	0.00263778	chr1:91110354-91110447|+|91108672|91112155
Lsm14a	SE	-0.096	0.0205761	chr7:34357765-34357942|-|34357496|34365614
Mapk12	SE	0.12	0.00102577	chr15:89135122-89135170|-|89134726|89135426
March5	SE	0.1	0.00285378	chr19:37217182-37217313|+|37210873|37220302
Mast2	SE	0.502	0.000409257	chr4:116333412-116333433|-|116330469|116337421
Mavs	SE	-0.231	0.000203386	chr2:131240314-131240492|+|131238910|131241879
Mbnl1	SE	-0.133	0.000409257	chr3:60528755-60529804|+|60501423|60595593
Mbnl1	SE	-0.467	0.0100812	chr3:60528755-60528978|+|60501423|60595593
Mcrip2	SE	0.103	0.0478233	chr17:25865534-25865667|-|25864721|25868413
Med1	SE	0.164	0.00810598	chr11:98180016-98180149|-|98179140|98180253
Mff	SE	0.323	0.0417577	chr1:82728066-82728238|+|82727336|82729215
Mga	SE	-0.144	0.0349736	chr2:119941728-119941845|+|119938786|119946171
Mga	SE	-0.124	0.0400637	chr2:119941221-119941845|+|119938786|119946171
Micu1	SE	-0.115	0.0254412	chr10:59756705-59756717|+|59750547|59768137
Mlip	SE	0.126	0.00131625	chr9:77190323-77190383|-|77181396|77190671
Mlip	SE	-0.38	0.0045048	chr9:77243571-77243727|-|77239784|77347694
Mllt10	SE	-0.167	0.0312537	chr2:18109781-18109891|+|18071204|18122244
Mllt3	SE	0.052	0.0349934	chr4:87782286-87782358|-|87774146|87783648
Mmadhc	SE	-0.094	0.00164922	chr2:50280572-50280658|-|50280402|50281102
Mnat1	SE	0.054	0.0463015	chr12:73179204-73179308|+|73170667|73181783
Mob4	SE	0.15	0.00728294	chr1:55148318-55148361|+|55145224|55148547
Mpp6	SE	-0.131	0.00131625	chr6:50151938-50152023|+|50145892|50158681
Msi2	SE	0.065	0.0356609	chr11:88347052-88347125|-|88344660|88366784
Msl1	SE	-0.343	0.0144508	chr11:98802267-98802315|+|98800382|98802781
Mybpc1	SE	-0.099	0.00204606	chr10:88582006-88582048|-|88573529|88585659
Myo18b	SE	-0.069	0.000561376	chr5:112716986-112717031|-|112715518|112723806
Ndufaf1	SE	-0.101	0.021905	chr2:119658273-119658459|-|119656442|119660001
Neb	MXE	0.081	4.27736e-12	chr2:52185270-52185375:52186011-52186116|-|52183836|52187410
Neb	MXE	0.355	1.02512e-10	chr2:52153055-52153148:52156354-52156447|-|52151456|52157290
Neb	MXE	0.3	1.04441e-08	chr2:52153682-52153775:52156354-52156447|-|52153148|52157290
Neb	SE	-0.129	1.05949e-07	chr2:52153055-52153148|-|52151456|52159476
Neb	MXE	0.105	5.02859e-07	chr2:52245280-52245388:52251706-52251814|-|52244153|52255531
Neb	MXE	0.375	4.15705e-06	chr2:52154569-52154662:52156354-52156447|-|52153775|52157290
Neb	SE	-0.242	3.61723e-05	chr2:52185270-52185375|-|52183836|52186011
Neb	SE	-0.082	0.000680009	chr2:52165166-52165277|-|52164702|52167559
Neb	MXE	-0.105	0.00426034	chr2:52151363-52151456:52154569-52154662|-|52150629|52156354
Neb	MXE	0.18	0.00536396	chr2:52153055-52153148:52156354-52156447|-|52149697|52157290
Neb	SE	-0.075	0.00667115	chr2:52163936-52164050|-|52163009|52164591
Neb	MXE	0.166	0.00804123	chr2:52150536-52150629:52156354-52156447|-|52149697|52157290
Neb	SE	0.241	0.0127788	chr2:52156354-52156447|-|52153148|52157290
Neb	SE	-0.059	0.0274548	chr2:52157831-52157924|-|52149697|52159476
Neb	MXE	-0.093	0.029744	chr2:52160655-52160748:52161370-52161475|-|52149697|52162067
Neb	SE	-0.078	0.0297469	chr2:52161370-52161475|-|52160748|52162067
Neb	MXE	0.059	0.0397723	chr2:52292800-52292905:52293627-52293726|-|52292720|52295290
Neb	MXE	0.186	0.0417317	chr2:52153055-52153148:52157831-52157924|-|52151456|52159476
Nf2	SE	-0.194	0.0254412	chr11:4818504-4818627|-|4816165|4820367
Nfia	SE	0.202	0.00131941	chr4:98081724-98081816|+|98065446|98111217
Nfu1	SE	-0.065	0.0473978	chr6:87016175-87016394|+|87015701|87019364
Nrd1	SE	-0.053	0.0313626	chr4:109047596-109047716|+|109046681|109049066
Nrip1	SE	-0.206	0.0309938	chr16:76330745-76330864|-|76295015|76352471
Nt5dc1	SE	-0.399	1.64512e-05	chr10:34398113-34398198|-|34324462|34399737
Obscn	SE	0.06	0.00765594	chr11:59064186-59064450|-|59053837|59067065
Obscn	SE	0.084	0.0158123	chr11:59062646-59062910|-|59062294|59064186
Obscn	MXE	0.071	0.0311222	chr11:59062030-59062294:59062646-59062910|-|59061687|59064186
Obscn	SE	0.069	0.0357021	chr11:59054161-59054425|-|59053837|59067065
Odf2	SE	0.284	0.000445013	chr2:29914393-29914510|+|29914302|29914733
Otud7b	SE	-0.26	0.00150803	chr3:96130230-96130343|+|96104819|96136473
P2rx6	SE	0.381	0.03054	chr16:17567872-17567953|+|17567799|17568032
Papola	SE	-0.338	0.019794	chr12:105811036-105811109|+|105809662|105812273
Pbrm1	SE	-0.218	0.032966	chr14:31045329-31045425|+|31044709|31046331
Pcgf3	SE	-0.068	0.0366833	chr5:108486139-108486247|+|108478358|108487835
Pcmt1	SE	-0.073	0.00474441	chr10:7648466-7648660|-|7647621|7649050
Pdlim7	MXE	0.071	0.0127872	chr13:55507863-55507880:55508207-55508326|-|55507624|55508779
Pecam1	SE	-0.101	0.018223	chr11:106681031-106681085|-|106679611|106682879
Phactr4	SE	-0.11	0.0353023	chr4:132383281-132383362|-|132378563|132386891
Pibf1	SE	0.265	3.1251e-05	chr14:99105168-99105269|+|99101301|99107298
Ppp2r5c	SE	0.382	0.0136072	chr12:110578100-110578168|+|110574861|110580400
Preb	SE	-0.191	0.0184714	chr5:30955929-30956089|-|30955737|30956261
Prmt1	SE	-0.304	0.00579156	chr7:44984079-44984133|-|44983587|44986282
Ptpn21	SE	0.079	0.0482794	chr12:98692871-98692956|-|98689628|98693556
Ptprm	SE	-0.171	0.000199581	chr17:66810368-66810380|-|66809653|66814466
Rab28	SE	-0.07	0.0317353	chr5:41626986-41627081|-|41625862|41633172
Rab6a	SE	0.117	0.0321812	chr7:100629837-100629943|+|100629771|100631741
Rabep1	SE	0.257	0.000776943	chr11:70919176-70919281|+|70917782|70920851
Rars2	SE	-0.153	0.00446877	chr4:34625400-34625484|+|34623513|34630472
Rasgrp3	SE	-0.404	0.0482812	chr17:75488816-75488949|+|75436168|75491757
Rbfox1	SE	0.089	0.00575369	chr16:7363864-7363904|+|7353064|7369800
Rbm26	MXE	-0.338	0.0254569	chr14:105150252-105150393:105150748-105150889|-|105144290|105151318
Rexo4	SE	-0.147	0.0073616	chr2:26960223-26960417|-|26958567|26960602
Rnf14	SE	0.146	0.00385102	chr18:38298308-38298395|+|38296798|38299753
Rorc	SE	0.092	0.0317483	chr3:94391644-94391755|+|94391487|94393030
Rps24	SE	-0.067	0.0164324	chr14:24494051-24494069|+|24493493|24495429
Rsu1	SE	-0.113	0.0309938	chr2:13219008-13219127|-|13217271|13224304
Rufy1	MXE	-0.318	0.0114113	chr11:50392018-50392067:50394920-50395015|-|50390371|50397643
Ryr1	SE	0.093	0.000361395	chr7:29056233-29056248|-|29055059|29056923
Scarb1	SE	-0.206	0.000211614	chr5:125281104-125281233|-|125277865|125283898
Senp7	SE	0.291	0.0395957	chr16:56089383-56089464|+|56082408|56097339
Sf1	SE	-0.192	0.0152893	chr19:6375657-6375862|+|6374898|6376295
Sh2b1	SE	0.319	5.3493e-05	chr7:126467949-126468049|-|126467773|126468419
Sh3pxd2a	SE	0.207	0.000424002	chr19:47320275-47320320|-|47314166|47343439
Shc1	SE	0.391	5.19768e-05	chr3:89424189-89424243|+|89423816|89424554
Slc12a2	SE	-0.128	0.0136072	chr18:57934950-57934998|+|57932605|57936307
Slc4a1ap	MXE	-0.259	0.00158432	chr5:31540385-31540497:31543669-31543913|+|31536324|31546179
Slc4a1ap	SE	0.212	0.0045048	chr5:31543669-31543913|+|31540497|31548610
Slc9a8	MXE	0.423	0.00927241	chr2:167445505-167445607:167451206-167451350|+|167443532|167457326
Smarca4	SE	0.079	0.00565017	chr9:21677952-21678051|+|21677677|21678315
Snap23	MXE	-0.065	0.0456705	chr2:120586158-120586276:120590662-120590695|+|120585604|120594800
Snx14	SE	-0.137	0.01087	chr9:88400722-88400749|-|88398371|88401919
Sorbs1	SE	0.148	0.022096	chr19:40340044-40340146|-|40337035|40344355
Sorbs1	SE	0.133	0.0460087	chr19:40340684-40340750|-|40337035|40344355
Speg	SE	0.14	0.00753567	chr1:75384038-75384068|+|75375833|75384655
Strbp	SE	-0.217	0.0130366	chr2:37625177-37625289|-|37624590|37626481
Stxbp3	SE	-0.135	0.00645361	chr3:108809876-108810001|-|108805333|108812877
Tars2	MXE	0.185	0.00139588	chr3:95750866-95750984:95751505-95751630|-|95750765|95753006
Tatdn1	SE	-0.08	0.018616	chr15:58904279-58904421|-|58901070|58904733
Thoc7	SE	0.082	0.0117071	chr14:13950298-13950365|-|13950201|13951205
Tmem56	SE	0.092	0.0100742	chr3:121211297-121211371|-|121207470|121228309
Tnnt1	SE	0.097	0.019794	chr7:4513580-4513613|-|4512283|4513810
Tnnt3	SE	-0.083	4.15279e-05	chr7:142502739-142502757|+|142501842|142504047
Tnnt3	SE	0.147	5.19768e-05	chr7:142504249-142504264|+|142504065|142505515
Tnnt3	SE	-0.079	0.00013689	chr7:142514325-142514366|+|142513705|142515775
Tnnt3	SE	-0.073	0.000164359	chr7:142505515-142505530|+|142504065|142508334
Tnnt3	MXE	0.145	0.000186228	chr7:142504249-142504264:142505515-142505530|+|142504065|142508334
Tnnt3	MXE	0.091	0.000475189	chr7:142513664-142513705:142514325-142514366|+|142512622|142515775
Tnnt3	MXE	0.05	0.00066228	chr7:142504249-142504264:142505515-142505530|+|142504065|142507749
Tnnt3	SE	0.085	0.00108856	chr7:142513664-142513705|+|142512622|142514325
Tnnt3	MXE	0.103	0.0209541	chr7:142504047-142504065:142505515-142505530|+|142502757|142507749
Tnnt3	MXE	0.094	0.0294059	chr7:142505287-142505299:142505515-142505530|+|142504065|142508334
Tnrc6b	SE	-0.069	0.0154706	chr15:80890105-80890276|+|80889155|80894328
Tpd52l2	SE	-0.089	0.0446826	chr2:181502875-181502935|+|181502053|181508165
Trappc10	SE	-0.23	3.73771e-05	chr10:78222663-78222860|-|78220384|78228778
Trip12	SE	-0.219	0.00935369	chr1:84777423-84777489|-|84776412|84782826
Trip12	SE	-0.215	0.0116166	chr1:84777423-84777507|-|84776412|84782826
Ttc7b	SE	0.116	0.00575369	chr12:100340496-100340547|-|100332719|100347935
Ttn	MXE	0.107	6.14648e-07	chr2:76831787-76831874:76840232-76840313|-|76827078|76841089
Ttn	SE	0.084	4.68877e-06	chr2:76841089-76841389|-|76840313|76847387
Ttn	SE	0.051	1.64512e-05	chr2:76850305-76850380|-|76848642|76850569
Ttn	SE	-0.089	5.19768e-05	chr2:76818735-76818816|-|76817863|76821115
Ttn	SE	-0.195	0.000142419	chr2:76847387-76847471|-|76843492|76850569
Ttn	SE	0.128	0.000164359	chr2:76838568-76838643|-|76831874|76841767
Ttn	SE	0.225	0.000373861	chr2:76832100-76832184|-|76831874|76841089
Ttn	SE	-0.123	0.000491788	chr2:76836732-76836813|-|76832184|76838568
Ttn	SE	0.104	0.000631932	chr2:76838811-76838895|-|76831874|76850569
Ttn	SE	0.123	0.000752414	chr2:76847112-76847196|-|76840313|76847387
Ttn	MXE	-0.085	0.000814081	chr2:76848278-76848356:76854149-76854218|-|76847808|76854386
Ttn	SE	0.062	0.000937086	chr2:76846625-76846916|-|76844279|76847112
Ttn	SE	-0.199	0.00131941	chr2:76838811-76838895|-|76832184|76843375
Ttn	SE	0.497	0.00135675	chr2:76838811-76838895|-|76827078|76850569
Ttn	SE	0.092	0.00135675	chr2:76852833-76852917|-|76852137|76857903
Ttn	MXE	-0.06	0.00139588	chr2:76841533-76841626:76847387-76847471|-|76841389|76847724
Ttn	MXE	-0.071	0.00158524	chr2:76852056-76852137:76854149-76854218|-|76851764|76854386
Ttn	SE	0.192	0.0015973	chr2:76832100-76832184|-|76831874|76841767
Ttn	MXE	-0.115	0.00241096	chr2:76832100-76832184:76847724-76847808|-|76831874|76854149
Ttn	MXE	0.061	0.00303511	chr2:76847724-76847808:76853154-76853238|-|76847471|76853604
Ttn	MXE	0.086	0.00329411	chr2:76848816-76849071:76849256-76849334|-|76848642|76849994
Ttn	MXE	0.062	0.00329411	chr2:76857154-76857229:76857396-76857474|-|76856904|76857609
Ttn	MXE	0.065	0.00332548	chr2:76847724-76847808:76850305-76850380|-|76847471|76850569
Ttn	SE	-0.108	0.00410264	chr2:76841767-76841836|-|76831874|76843375
Ttn	MXE	0.064	0.00426034	chr2:76856802-76856904:76857154-76857229|-|76856366|76857396
Ttn	SE	0.064	0.00435134	chr2:76832100-76832184|-|76831874|76850569
Ttn	SE	0.161	0.00444694	chr2:76838811-76838895|-|76831874|76841767
Ttn	MXE	0.076	0.00521441	chr2:76856264-76856366:76857396-76857474|-|76854467|76857609
Ttn	MXE	-0.104	0.00557731	chr2:76846625-76846916:76847112-76847196|-|76846313|76847387
Ttn	MXE	-0.074	0.00571081	chr2:76852833-76852917:76857154-76857229|-|76852137|76857396
Ttn	SE	0.348	0.00625668	chr2:76842770-76842848|-|76831874|76849994
Ttn	SE	0.181	0.00667115	chr2:76828485-76828569|-|76828402|76831787
Ttn	SE	-0.14	0.0073616	chr2:76838811-76838895|-|76832184|76847112
Ttn	MXE	0.111	0.00746615	chr2:76847387-76847471:76850305-76850380|-|76831874|76850569
Ttn	SE	0.318	0.00753567	chr2:76840232-76840313|-|76832184|76850569
Ttn	MXE	0.106	0.0111087	chr2:76848558-76848642:76850305-76850380|-|76848356|76850569
Ttn	MXE	0.067	0.0114001	chr2:76848816-76849071:76850305-76850380|-|76848642|76850569
Ttn	SE	-0.172	0.0117293	chr2:76850305-76850380|-|76848642|76857396
Ttn	SE	0.086	0.0125639	chr2:76852833-76852917|-|76827078|76853604
Ttn	SE	0.082	0.0139399	chr2:76850305-76850380|-|76831874|76850569
Ttn	SE	0.148	0.0153831	chr2:76844204-76844279|-|76831874|76849994
Ttn	SE	0.141	0.0153831	chr2:76847387-76847471|-|76827078|76850569
Ttn	SE	0.062	0.0154358	chr2:76843375-76843492|-|76831874|76850569
Ttn	MXE	0.091	0.015597	chr2:76964474-76964612:76965090-76965228|-|76955088|76967053
Ttn	SE	0.171	0.018616	chr2:76827691-76827766|-|76827078|76841089
Ttn	SE	0.052	0.0195477	chr2:76838568-76838643|-|76831874|76838811
Ttn	SE	-0.059	0.0202762	chr2:76831787-76831874|-|76828956|76832100
Ttn	MXE	0.057	0.0207933	chr2:76831787-76831874:76850305-76850380|-|76827078|76850569
Ttn	SE	-0.153	0.0211479	chr2:76852056-76852137|-|76848356|76857154
Ttn	MXE	-0.05	0.0212908	chr2:76848278-76848356:76848558-76848642|-|76847808|76848816
Ttn	SE	0.214	0.022096	chr2:76838568-76838643|-|76831874|76847112
Ttn	SE	0.065	0.0231005	chr2:76850305-76850380|-|76847808|76850569
Ttn	SE	0.102	0.0302278	chr2:76848558-76848642|-|76847808|76854149
Ttn	SE	0.064	0.0302278	chr2:76849256-76849334|-|76849071|76849994
Ttn	SE	0.161	0.033697	chr2:76832100-76832184|-|76831874|76844204
Ttn	SE	0.202	0.0349736	chr2:76846625-76846916|-|76831874|76847112
Ttn	MXE	0.079	0.0352872	chr2:76848558-76848642:76849256-76849334|-|76848356|76849994
Ttn	SE	0.305	0.0366833	chr2:76853604-76853688|-|76847808|76854149
Ttn	SE	-0.222	0.0486281	chr2:76847387-76847471|-|76838895|76850569
U2surp	SE	-0.309	0.000861159	chr9:95488745-95488789|-|95485665|95489699
Uap1	SE	-0.136	0.0192962	chr1:170147995-170148046|-|170143463|170149270
Uap1	SE	-0.151	0.0193146	chr1:170147995-170148043|-|170143463|170149270
Ubac1	SE	-0.074	0.00304809	chr2:26015954-26016035|-|26014965|26016295
Ube2d-ps	SE	0.098	0.018223	chr11:5782184-5782357|+|5780635|5783891
Ube2g1	SE	0.066	0.00678743	chr11:72645536-72645652|+|72607635|72663070
Ube3a	SE	0.068	0.0209559	chr7:59240966-59241033|+|59229271|59247172
Usp14	MXE	0.13	0.0126672	chr18:10017990-10018095:10022817-10022850|-|10016644|10024533
Vrk3	MXE	0.346	0.0413961	chr7:44759699-44759894:44760877-44760942|+|44757895|44762990
Wnk1	SE	-0.286	0.019794	chr6:119953770-119954232|-|119952969|119956070
Wnk1	SE	-0.283	0.031861	chr6:119953770-119953902|-|119952969|119956070
Xirp2	MXE	0.083	0.0254096	chr2:67482245-67482383:67505502-67505575|+|67476866|67507046
Zbtb20	SE	0.141	0.00285378	chr16:43232758-43232820|+|43146943|43282970
Zbtb20	SE	0.291	0.018223	chr16:43193464-43193538|+|43146943|43232758
Zdhhc3	SE	-0.079	0.00858498	chr9:123098922-123098974|-|123089156|123100262
Zdhhc3	MXE	-0.091	0.0186976	chr9:123089031-123089156:123098922-123098974|-|123084310|123100262
Zfp644	SE	0.127	0.0065294	chr5:106634830-106635436|-|106619642|106635609
Zfp874a	SE	0.122	0.0179076	chr13:67447363-67447432|-|67443334|67448820
Zfr	MXE	-0.178	0.00493911	chr15:12146148-12146396:12149527-12149719|+|12140652|12150172
Zfyve9	SE	-0.175	0.0218786	chr4:108693319-108693496|-|108691791|108695768
