# Supplementary material for: Alternative splicing diversifies the skeletal muscle transcriptome during prolonged spaceflight
Source: Skelet Muscle. 2022 May 31;12:11. doi: 10.1186/s13395-022-00294-9 (PMC9153194; doi:10.1186/s13395-022-00294-9)
Supplement: Supplementary file 5 — Additional file 5. Gene ontology analyses. Enrichment by gene ontology of upregulated (first), downregulated (second), and alternatively spliced (third) genes in the gastrocnemius (left column) and quadriceps (right column). Reported here are the GO term [top five for each category (biological process, molecular function and cellular component)] and adjusted p-value. Asterisks represent significance as reported by EnrichR. [file 13395_2022_294_MOESM5_ESM.xlsx]

## Sheet: Sheet1
		Gastrocnemius			Quadriceps
		GO Term	Adjusted p		GO Term	Adjusted p
Upregulated Genes	Biological Process	spinal cord motor neuron differentiation	0.1411		inner ear receptor differentiation	0.06546
		dendrite extension	0.1411		positive regulation of extrinsic apoptotic signaling pathway via death domain receptors	0.06546
		L-amino acid import	0.1411		positive regualtion of myeloid leukocyte cytokine production involved in immune resposne	0.06546
		cardiac ventricle formation	0.1411		inner easr receptor cell development	0.06546
		lymphoid progenitor cell differentiaition	0.1411		synaptic transmission, glycinergic	0.06546
	Molecular Function	solute:proton antiporter activity	0.1169		cAMP response element binding protein binding	0.1146
		proxisome proliferator activated receptor binding	0.1169		glucocorticoid receptor binding	0.1146
		cation:cation antiporter activity	0.1169		protein phosphatase 1 binding	0.1146
		high-affinity glutamate transmembrane transporter acitivity	0.1169		guanylate kinase activity	0.1146
		AT DNA binding	0.1169		glycine binding	0.1146
	Cellular Compt.	MOZ/MORF histone acetyltransferase complex	0.1869		synaptonemal strcuture	0.2141
		H3 histone acetlytransferase complex	0.1869		synaptonemal complex	0.2141
		synaptonemal structure	0.2642		cyoplasmic microtubule	0.2141
		synaptonemal complex	0.2642		tertiary granule lumen	0.2303
		cytoplasmic microtubule	0.2642		ficolin-1-rich granule lumen	0.3384
		GO Term	Adjusted p		GO Term	Adjusted p
Downregulated Genes	Biological Process	SRP-dependent cotranslational protein targeting to membrane	1.951e-11	*	fatty acid derivative biosynthetic process	0.004604	*
		cotranslational protein targeting to membrane	1.951e-11	*	long-chain fatty acid transport	0.004604	*
		protein targeting to ER	2.097e-11	*	glucose metabolic process	0.004604	*
		viral gene expression	5.838e-11	*	fatty-acy-CoA biosynthetic process	0.006045	*
		nuclear-transcribed mRNA catabloic process, nonsense-mediated decay	5.838e-11	*	long-chain fatty acid import	0.01039	*
	Molecular Function	RNA binding	0.007856	*	protein-disulfide reductase activity	0.1563
		acetyl-CoA C-aclytransferase activity	0.00898	*	long-chain fatty acid binding	0.1563
		cation-transporting ATPasae activity	0.00898	*	chloride ion binding	0.1563
		myosin heavy chain binding	0.009406	*	cAMP-dependent protein kinase regulator activity	0.1563
		proton-transporting ATP synthase activity, rotational mehcanism	0.01772	*	ether hydrolase activity	0.1563
	Cellular Compt.	cytosolic ribosome	3.723e-12	*	lipid droplet	0.02704	*
		cytosolic part	3.75e-11	*	mitochondrial proton-transporting ATP synthase complex, coupling factor F(o)	0.1783
		cytosolic ribosomal subunit	8.294e-07	*	nuclear euchromatin	0.1783
		small ribosome subunit	1.009e-06	*	nuclear heterochromatin	0.1783
		cytosolic large ribosomal subunit	4.014e-06	*	euchromatin	0.1783
		GO Term	Adjusted p		GO Term	Adjusted p
Alternatively Spliced Genes	Biological Process	sarcoplasmic reticulum calcium ion transport	0.002993	*	sarcomere organization	0.0003914	*
		muscle contraction	0.004036	*	myofibril assembly	0.001386	*
		regulation of calcium ion transmembrane transport	0.01316	*	actomyosin structure organization	0.001386	*
		regulation of cardiac muscle cell action potential	0.01445	*	muscle contraction	0.001386	*
		regulation of cardiac conduction	0.01445	*	actin-myosin filament sliding	0.004815	*
	Molecular Function	actin binding	5.154e-05	*	RNA binding	6.803e-05	*
		actin filament binding	0.09314	*	cadherin binding	0.01033	*
		calmodulin-dependent protein kinase activity	0.1725		protein serine/threonine kinasae activity	0.01033	*
		RNA binding	0.1725		microtubule plus-end binding	0.01033	*
		voltage-gated cation channel activity	0.1837		titin binding	0.01349	*
	Cellular Compt.	actin cytoskeleton	0.008181	*	microtubule	0.0005115
		junctional sarcoplasmic reticulum membrane	0.008238	*	microtubule cytoskeleton	0.0009117	*
		contractile actin filament bundle	0.008238	*	microtubule organization center	0.01076	*
		stress fiber	0.008238	*	centrosome	0.01114	*
		cytoplasmic stress granule	0.008238	*	focal adhesion	0.01226	*
